# Supplementary material for: Genomic evidence of Oropouche virus autochthonous circulation in a small district in the state of Rio de Janeiro, Brazil
Source: Microbiol Spectr. 2025 Feb 11;13(3):e02850-24. doi: 10.1128/spectrum.02850-24 (PMC11878050; doi:10.1128/spectrum.02850-24)
Supplement: Table S1 — Assembly summary statistics and metadata for samples analyzed in this study. [file spectrum.02850-24-s0005.xlsx]

## Sheet: Sheet1
Isolate	NCBI Accession	Collection Date	Location	Segment	Number of reads	Number of mapped reads	Coverage breadth (%)
LVM-1/2024	PQ537329	2024-03-24	Piraí, Rio de Janeiro, Brazil	S	40298	2442	93.4
	PQ537325			M		15122	99.5
	PQ537321			L		10493	77.8
LVM-2/2024	PQ537330	2024-04-02	Piraí, Rio de Janeiro, Brazil	S	29558	1995	93.3
	PQ537326			M		13826	98.4
	PQ537322			L		8037	80.8
LVM-3/2024	PQ537331	2024-04-18	Piraí, Rio de Janeiro, Brazil	S	45182	3085	94.5
	PQ537327			M		19362	99.4
	PQ537323			L		12787	79.1
LVM-4/2024	PQ537332	2024-04-18	Piraí, Rio de Janeiro, Brazil	S	36254	2550	93.3
	PQ537328			M		16492	99.2
	PQ537324			L		11123	81.2
